# Supplementary material for: Paraquat Toxicogenetics: Strain-Related Reduction of Tyrosine Hydroxylase Staining in Substantia Nigra in Mice
Source: Front Toxicol. 2021 Nov 11;3:722518. doi: 10.3389/ftox.2021.722518 (PMC8915807; doi:10.3389/ftox.2021.722518)
Supplement: Supplementary file 1 [file DataSheet1.xlsx]

## Sheet: Sheet1
Paraquat Toxicogenetics: Strain-Related Reduction of Tyrosine Hydroxylase Staining in Substantia Nigra in Mice
	CAROLINA. TORRES-ROJAS1, Wenyuan Zhao1, Daming Zhuang1,
	James P. O'Callaghan2,
	Lu Lu1,3
	Megan K. Mulligan1,3
	Robert W. Williams1,3
	Byron C. Jones1,3*
1University of Tennessee Health Science Center (UTHSC), United States
2Division of Health Effects Laboratory, National Institute for Occupational Safety and Health (NIOSH), United States
3Genetics, Genomics and Informatics, University of Tennessee Health Science Center (UTHSC), United States
Below are the GeneNetwork record numbers for summary statistics generated from the raw data starting at row 32
Phenotype		Saline		Paraquat
		Record No.		Record No.
TH neurons		BXD_24458		BXD_24459
Neuron		BXD_24460		BXD_24461
Nuclei		BXD_24462		BXD_24463
Strain	Mouse	Treatment	TH+	Neuron	Nuclei
BXD161	4290c	PQ 5mg/kg	68.7857	214.923	485.846
Bxd161	182c	PQ 5mg/kg	78.1667	209.417	386
BXD161	3108c	PQ 5mg/kg	99.4667	214	468.733
BXD169	5783c1	PQ 5mg/kg	64.8276	163.172	415.414
BXD169	7505c	PQ 5mg/kg	68.2727	229.818	405.636
BXD169	5783c	PQ 5mg/kg	79.0769	166.25	396.769
BXD169	4370c	PQ 5mg/kg	79.8	320	570.889
BXD170	3845c	PQ 5mg/kg	85.25	198.2	437.7
BXD170	1355c	PQ 5mg/kg	87.5	250.583	467.4
BXD170	1046c	PQ 5mg/kg	92.4138	270.103	492.931
BXD170	4145c	PQ 5mg/kg	109	301.316	646.526
BXD172	2853c	PQ 5mg/kg	73.7857	208.286	550.5
BXD172	2852c	PQ 5mg/kg	75.25	183.375	404.625
BXD172	183c	PQ 5mg/kg	82.9286	242.571	491.143
BXD172	1044c2	PQ 5mg/kg	91	118	352.667
BXD172	1044c	PQ 5mg/kg	92	166.375	426.25
BXD172	183c2	PQ 5mg/kg	94.6471	250.824	453.529
BXD172	1044c2	PQ 5mg/kg	97.3333	179.667	575.167
BXD51	9172c	PQ 5mg/kg	50.4286	152	205.857
BXD51	2512c	PQ 5mg/kg	76.4667	223.6	422.067
BXD51	4145c	PQ 5mg/kg	92.5714	294.857	587.143
BXD9	6616c	PQ 5mg/kg	58.7143	213.857	425.579
BXD9	5107c	PQ 5mg/kg	60.5385	236.231	514.385
BXD9	6616c1	PQ 5mg/kg	65.4783	224.913	495.043
BXD9	5107c1	PQ 5mg/kg	88.7143	256	439.5
Bxd161	182a	Saline	78.8333	268.833	600.417
BXD161	4290a1	Saline	82.75	179.5	440.5
BXD161	4290a	Saline	90.6111	197.5	406.944
BXD161	3108a1	Saline	108.316	194	433.368
BXD161	3108a	Saline	135.5	210.455	362.727
BXD169	7505a	Saline	67.5	255.5	515.917
BXD169	4370a	Saline	118.8	238	364
BXD170	1045a	Saline	91.8	221.1	562.8
BXD170	1813a	Saline	121.531	248.419	466.806
BXD170	3846a	Saline	127.222	269.333	634.056
BXD172	2853a	Saline	72.2	243.9	426.6
BXD172	1044a	Saline	77.0833	217.75	397.25
BXD172	2853a2	Saline	80.5	253.5	423.75
BXD172	183a	Saline	83	190	597.25
BXD51	4157a	Saline	60.3	202.3	399.222
BXD51	9172a1	Saline	64.9	130.4	328.8
BXD51	2512a	Saline	83.4444	171.778	277
BXD51	9172a	Saline	98.5	185.6	375.3
BXD9	6616a2	Saline	72.6364	156.9	367.7
BXD9	6616a1	Saline	83.0833	251.5	575
BXD9	6616a	Saline	108	286.789	626.421
Each of these data points represent means of cell counting from 10 slides
